# Supplementary material for: TP53 p.R337H Germline Variant among Women at Risk of Hereditary Breast Cancer in a Public Health System of Midwest Brazil
Source: Genes (Basel). 2024 Jul 16;15(7):928. doi: 10.3390/genes15070928 (PMC11276326; doi:10.3390/genes15070928)
Supplement: Supplementary file 1 [file genes-15-00928-s001.zip]

Archive with 1 entries (1 files):
- genes-2978195-supplementary.pdf
